# Supplementary material for: Ellagic Acid Resensitizes Gemcitabine-Resistant Bladder Cancer Cells by Inhibiting Epithelial-Mesenchymal Transition and Gemcitabine Transporters
Source: Cancers (Basel). 2021 Apr 22;13(9):2032. doi: 10.3390/cancers13092032 (PMC8122772; doi:10.3390/cancers13092032)
Supplement: Supplementary file 1 [file cancers-13-02032-s001.zip]

Archive with 1 entries (1 files):
- cancers-1197128-suppl-proof_20210425.pdf
